# Supplementary material for: O-GlcNAcylation mediates metastasis of cholangiocarcinoma through FOXO3 and MAN1A1
Source: Oncogene. 2018 Jun 18;37(42):5648–65. doi: 10.1038/s41388-018-0366-1 (PMC6151127; doi:10.1038/s41388-018-0366-1)
Supplement: Supplementary file 2 — Supplementary Table S1 [file 41388_2018_366_MOESM2_ESM.xlsx]

## Sheet: Sheet1
Supplementary Table S1: The comparison of N-glycans levels between scramble siRNA and siOGT treated CCA cells
Theoretical Mass	Observed Mass	Monosaccharide Composition				Glycan Type	Theoretical Mass	KKU-213						Theoretical Mass	KKU-214
								sc		siOGT		Ratio siOGT/sc	p-Value		sc		siOGT		Ratio siOGT/sc	p-Value
		Hex	HexNAc	Fuc	NeuAc			Relative Abundance	SD	Relative Abundance	SD				Relative Abundance	SD	Relative Abundance	SD
1665.62	1665.62	3	5	1	0	C-F	1665.62	0.00419274	0.000104694	0.011085	0.000492244	2.64385	1.87281e-05	1665.62	0.0163158	0.00180716	0.0343317	0.00310661	2.10421	0.000375776
2134.77	2134.77	5	5	0	1	CH-S	2134.77	0	0	0.00014255	1.19035e-05	siOGT*	3.19178e-05	2134.77	0	0	8.11308e-05	4.86933e-05	siOGT*	0.373901
1462.54	1462.54	3	4	1	0	C-F	1462.54	0.0128345	0.000442622	0.0298581	0.00160619	2.3264	5.9879e-05	1462.54	0.0408966	0.00202577	0.0678869	0.00107872	1.65997	9.79576e-06
1259.46	1259.47	3	3	1	0	C-F	1259.46	0.00631145	0.000520368	0.0113812	0.000186864	1.80326	9.18694e-05	1259.46	0.0160806	0.000552712	0.0240123	0.000458835	1.49325	0.232521
1868.7	1868.7	3	6	1	0	C-F	1868.7	0.00229074	7.55638e-05	0.00398657	0.000305969	1.7403	0.000737722	1868.7	0.00608832	0.000257194	0.0129649	0.000304204	2.12947	7.45225e-06
1316.49	1316.49	3	4	0	0	C	1316.49	0.00179868	0.000299503	0.00421384	0.000382461	2.34274	0.000999538	1316.49	0.0080749	0.000557263	0.0211306	0.00138706	2.61683	0.000111306
1769.63	1769.63	4	4	0	1	C-S	1769.63	0.00042376	4.10373e-05	3.93558e-05	6.81663e-05	0.0928731	0.00111534	1769.63	0.000334859	0.000222392	6.63359e-05	0.000114897	0.198101	0.136715
1519.57	1519.57	3	5	0	0	C	1519.57	0.000455849	4.75294e-05	0.00137511	0.000205736	3.01658	0.00165685	1519.57	0.00202555	0.000150923	0.00428035	0.000876567	2.11318	0.0517756
2458.87	2458.87	7	5	0	1	H-S	2458.87	0.000169121	4.76435e-05	0	0	0	0.00354954	2458.87	4.71127e-05	5.64657e-05	0	0	0	0.221931
1882.64	1882.64	9	2	0	0	HM	1882.64	0.131057	0.00534051	0.0951773	0.0082856	0.726227	0.0104389	1882.64	0.0940442	0.00776089	0.0695172	0.00109408	0.739198	0.00561611
1542.54	1542.54	6	2	1	0	HM-F	1542.54	0.00136392	7.02761e-05	0.000978723	7.55557e-05	0.717579	0.0112329	1542.54	0.000786968	0.000347351	0.000242738	0.000115762	0.308447	0.06168
2160.82	2160.82	3	6	3	0	C-F	2160.82	0.000551542	0.000182456	0.00104355	8.09295e-05	1.89205	0.0129559	2160.82	0.00122125	0.000394533	0.00176783	0.000131272	1.44755	0.0850839
2077.74	2077.75	5	4	1	1	CH-FS	2077.74	0.0621582	0.00139368	0.0488465	0.00359543	0.785841	0.0138894	2077.74	0.0445057	0.00385711	0.0295002	0.000223342	0.66284	0.00254356
2370.86	2370.86	7	6	0	0	C	2370.86	0.00541769	0.000506688	0.00418556	0.000194548	0.772573	0.0170741	2370.86	0.00471535	0.00137943	0.00338559	0.00125495	0.717994	0.284397
2384.84	2384.84	6	4	0	2	H-S	2384.84	0.0013895	0.000200961	0.000994088	0.000288977	0.715427	0.023556	2384.84	0.000865809	0.000426718	0.000159594	0.000138222	0.18433	0.0526036
2119.79	2119.79	4	5	3	0	CH-F	2119.79	0.000906947	0.000193488	0.00154816	0.000285603	1.70701	0.0322977	2119.79	0.00215718	0.000235599	0.00342165	2.45634e-05	1.58617	0.076074
2385.86	2385.86	6	4	2	1	H-FS	2385.86	0.000377532	6.9118e-05	0.000142727	0.000163316	0.378052	0.0335522	2385.86	0.000327387	0.000154799	3.02998e-05	5.24807e-05	0.0925502	0.0345761
2953.05	2953.05	7	6	0	2	C-S	2953.05	0.00183486	0.000267509	0.00280993	0.000554745	1.53142	0.0517862	2953.05	0.000587167	0.000546874	0.000482518	0.000731244	0.821773	0.852332
1729.63	1729.63	5	3	2	0	H-F	1729.63	0.00415254	0.00145239	0.00732249	0.00159793	1.76337	0.0638004	1729.63	0.00650853	0.00020804	0.00847729	0.000558398	1.30249	0.461524
2093.74	2093.74	6	4	0	1	H-S	2093.74	0.00129068	0.000645084	0.00221923	4.29012e-05	1.71942	0.0676543	2093.74	0.000719663	0.000235528	0.000492881	5.21757e-05	0.684878	0.178801
1811.68	1811.68	3	5	2	0	C-F	1811.68	8.15573e-05	7.18939e-05	0.000230572	7.89789e-05	2.82711	0.0730268	1811.68	0.0003098	0.000104057	8.22326e-05	0.000142431	0.265438	0.0891602
1932.71	1932.71	5	4	2	0	CH-F	1932.71	0.0270741	0.00470456	0.0445403	0.00199478	1.64512	0.0740775	1932.71	0.0449182	0.0031411	0.0415344	0.00237842	0.924669	0.211088
1827.68	1827.68	4	5	1	0	CH-F	1827.68	0.000459349	0.000176313	0.00117863	0.000491534	2.56587	0.0755168	1827.68	0.00123448	0.00023916	0.00136295	0.000265696	1.10406	0.567386
1583.57	1583.57	5	3	1	0	H-F	1583.57	0.0136217	0.000904029	0.0149595	0.000513292	1.09821	0.0897159	1583.57	0.0154452	0.000590319	0.0170008	0.000529849	1.10071	0.273628
1056.38	1056.39	3	2	1	0	HM-F	1056.38	0.0045578	0.000158106	0.00642238	0.000202751	1.4091	0.100231	1056.38	0.00837369	0.000352665	0.0117643	0.000476134	1.40491	0.000581673
2061.75	2061.75	4	4	2	1	C-FS	2061.75	0.000795389	0.000186227	0.00102088	5.13234e-05	1.28349	0.113261	2061.75	0.00048526	0.000194385	5.65982e-05	9.80309e-05	0.116635	0.0270174
1704.6	1704.6	7	2	1	0	HM-F	1704.6	0.000240182	5.9269e-05	0.000109545	9.93307e-05	0.456091	0.122088	1704.6	0.000131101	0.000133316	0	0	0	0.163726
1874.67	1874.67	5	3	1	1	H-FS	1874.67	0.00356085	0.00062215	0.00280002	0.000268881	0.786334	0.123761	1874.67	0.00260261	0.000665917	0.00173705	0.000211428	0.667423	0.0098446
1566.56	1566.56	4	3	0	1	C-S	1566.56	0.0016696	0.000741263	0.000579627	0.000656521	0.347165	0.129254	1566.56	0.000490473	0.000601074	0.000763738	0.000177236	1.55715	0.492111
1745.62	1745.62	6	3	1	0	H-F	1745.62	0.00984497	0.00018685	0.0102077	0.00027483	1.03685	0.131641	1745.62	0.00963342	0.000111999	0.0100353	6.23586e-05	1.04172	0.0557938
2020.72	2020.72	5	3	2	1	H-FS	2020.72	0	0	8.02239e-05	7.35591e-05	siOGT*	0.131906	2020.72	0	0	0	0	0	1
2808.01	2808.01	7	6	1	1	C-FS	2808.01	0.00314965	0.00196965	0.0054525	0.000789394	1.73115	0.133325	2808.01	0.00293591	0.000898892	0.00376233	0.000937086	1.28149	0.332178
2028.7	2028.7	9	2	1	0	HM-F	2028.7	0.00011234	0.000104199	0	0	0	0.135243	2028.7	0.000102981	1.78369e-05	0.000196487	3.40325e-05	1.90798	0.695053
1720.59	1720.59	8	2	0	0	HM	1720.59	0.123932	0.00492026	0.109036	0.00677763	0.879802	0.136908	1720.59	0.115244	0.00250152	0.0923049	0.00620801	0.800954	0.0040376
2410.89	2410.89	4	5	3	1	C-FS	2410.89	0.000133027	4.65469e-05	0.000225239	7.24057e-05	1.69318	0.137113	2410.89	0.000121608	0.000210632	2.471e-05	4.27989e-05	0.203193	0.478519
1989.73	1989.73	5	5	1	0	CH-F	1989.73	0.000625749	0.000229402	0.000229562	0.000291322	0.366859	0.137889	1989.73	0.0004923	0.000111266	0.000322005	0.000292763	0.654082	0.399628
1866.65	1866.65	8	2	1	0	HM-F	1866.65	5.72823e-05	5.59014e-05	0	0	0	0.150588	1866.65	0.000177105	3.06755e-05	0.00028684	4.96821e-05	1.6196	0.761106
1973.73	1973.73	4	5	2	0	CH-F	1973.73	0.000600228	0.000223427	0.00107241	0.000412001	1.78668	0.155926	1973.73	0.00150094	0.000430147	0.00195934	0.000719767	1.30541	0.397312
2206.75	2206.75	11	2	0	0	HM	2206.75	0.00394619	8.59024e-05	0.00417934	5.1866e-05	1.05908	0.15808	2206.75	0.00263085	4.4734e-05	0.00142718	0.000129577	0.54248	0.000108989
1437.51	1437.51	5	3	0	0	H	1437.51	0.00850794	0.00119749	0.00971079	0.000211116	1.14138	0.161797	1437.51	0.0103101	0.000171296	0.0100565	0.00068034	0.975401	0.565183
1931.69	1931.69	5	4	0	1	CH-S	1931.69	0.0177873	0.00940969	0.00854687	0.000502879	0.480504	0.164649	1931.69	0.00527633	0.00137329	0.00295783	0.000463249	0.560585	0.0502904
2589.95	2589.96	6	5	4	0	C-F	2589.95	0	0	0.000573182	0.000594245	siOGT*	0.170109	2589.95	0.000481365	0.000833749	0.00157698	0.000853517	3.27605	0.186941
2660.96	2660.96	5	4	3	2	C-FS	2660.96	0.000332453	0.000235301	0.000660631	0.000247925	1.98714	0.17165	2660.96	0.000205058	0.000211286	0.00045843	0.000140592	2.23561	0.158828
1843.67	1843.67	5	5	0	0	CH	1843.67	0.000180418	0.000132232	4.67303e-05	4.40349e-05	0.259012	0.171966	1843.67	0.000120595	0.00015409	4.04707e-05	7.00973e-05	0.335592	0.45837
2645.96	2645.96	6	6	1	1	C-FS	2645.96	1.51694e-05	2.62742e-05	0.000118357	0.000104481	7.80234	0.172464	2645.96	0.000162953	0.000143695	4.0375e-05	6.99316e-05	0.247771	0.254728
1972.71	1972.71	4	5	0	1	C-S	1972.71	4.78755e-05	5.30659e-05	0	0	0	0.193172	1972.71	0	0	0	0	0	1
2834.06	2834.06	5	7	4	0	C-F	2834.06	0.000290264	0.000251805	5.00661e-05	8.67171e-05	0.172485	0.193279	2834.06	0	0	1.20471e-05	2.08661e-05	siOGT*	0.373901
1891.68	1891.68	6	3	2	0	H-F	1891.68	0.00326731	0.000539653	0.00375554	8.68117e-05	1.14943	0.196743	1891.68	0.0033968	0.000218002	0.00351021	0.000242234	1.03339	0.579159
2264.83	2264.83	4	5	2	1	C-FS	2264.83	0.00050428	6.90728e-05	0.000253804	0.000280061	0.503301	0.207017	2264.83	0.000462087	0.000263276	0.000593474	0.000102089	1.28433	0.465479
1234.43	1234.43	5	2	0	0	HM	1234.43	0.0440434	0.00061693	0.0423439	0.00025927	0.961413	0.211703	1234.43	0.0417082	0.000434523	0.0394893	0.000568964	0.946801	0.0581434
3099.11	3099.11	7	6	1	2	C-FS	3099.11	0.00321793	0.000100616	0.00418371	0.00117011	1.30013	0.22746	3099.11	0.00258383	0.00138217	0.00193515	0.000132466	0.748947	0.463797
2118.77	2118.77	4	5	1	1	C-FS	2118.77	0.000368526	0.00020261	0.000164601	0.00014634	0.446647	0.230472	2118.77	0.000127895	0.000142031	4.15069e-05	7.18921e-05	0.32454	0.400468
1728.61	1728.61	5	3	0	1	H-S	1728.61	0.00534874	0.00315099	0.00240996	0.00175438	0.450566	0.23097	1728.61	0.00334648	0.000215932	0.00143915	0.000266515	0.43005	0.000649918
1681.62	1681.62	4	5	0	0	CH	1681.62	0.000124911	0.000162869	0	0	0	0.254774	1681.62	0.000529096	0.000307425	0.000286516	0.000137706	0.54152	0.280331
1890.66	1890.66	6	3	0	1	H-S	1890.66	0.00629734	0.00179845	0.00769305	0.000348037	1.22164	0.257396	1890.66	0.00681805	0.000345258	0.0064082	0.000173268	0.939887	0.0399745
2733.97	2733.97	6	5	1	2	CH-FS	2733.97	0.00600728	0.000273648	0.00464032	0.00181169	0.77245	0.265883	2733.97	0.00404353	0.000351557	0.00434166	0.000418184	1.07373	0.398077
1712.61	1712.61	4	3	1	1	C-FS	1712.61	0.00539204	0.000668789	0.00487102	0.000271972	0.903373	0.279457	1712.61	0.00505102	0.000401285	0.00498903	0.000904093	0.987727	0.918788
2265.85	2265.85	4	5	4	0	C-F	2265.85	0.000104603	0.000107887	0.000208435	0.000100342	1.99263	0.289265	2265.85	0.000324936	0.000164298	0.000424006	0.000117615	1.30489	0.443589
2588.93	2588.94	6	5	2	1	CH-FS	2588.93	0.00316204	0.00294869	0.00101599	0.000922167	0.321308	0.295269	2588.93	0.00378962	0.00243372	0.00368077	0.00177243	0.971278	0.953076
2818.07	2818.07	4	7	5	0	C-F	2818.07	0	0	0.00012869	0.000189159	siOGT*	0.303968	2818.07	0	0	0.000140324	2.98553e-05	siOGT*	0.119567
1640.59	1640.59	5	4	0	0	CH	1640.59	0.0160677	0.000867474	0.0178755	0.00263594	1.11251	0.322267	1640.59	0.0176923	0.000643936	0.0144198	0.000278993	0.815033	0.00127662
3026.09	3026.09	6	5	3	2	CH-FS	3026.09	0.00128932	0.000995435	0.000560575	0.000533079	0.434784	0.326249	3026.09	0.000185027	0.000320476	0	0	0	0.373901
2587.91	2587.92	6	5	0	2	CH-S	2587.91	0.00145569	0.0023241	0	0	0	0.338995	2587.91	0.000360365	0.000624171	0.00216836	0.0027231	6.01711	0.325069
1478.54	1478.54	4	4	0	0	CH	1478.54	0.00140503	0.000256932	0.00123679	9.58213e-05	0.880253	0.347813	1478.54	0.00120372	0.000249941	0.000927461	0.000676525	0.770495	0.543322
2005.72	2005.72	6	5	0	0	CH	2005.72	0.00328519	0.000289236	0.00381082	4.3169e-05	1.16	0.357614	2005.72	0.00365558	0.000216741	0.00283408	0.000124878	0.775275	0.00471687
2369.86	2369.86	5	4	3	1	CH-FS	2369.86	0.0138213	0.000731217	0.0132385	0.000648083	0.957836	0.359948	2369.86	0.0103522	0.00223841	0.0103807	0.00134688	1.00275	0.985828
1275.46	1275.46	4	3	0	0	CH	1275.46	0.00625612	0.00035484	0.0072896	0.00170234	1.16519	0.361469	1275.46	0.00800108	0.000105244	0.00687875	0.000534061	0.859728	0.0233501
2239.8	2239.8	6	4	1	1	H-FS	2239.8	0.000322813	0.000383316	0.000636636	0.000381098	1.97215	0.371498	2239.8	0.000829121	0.000312348	0.000994571	0.000346285	1.19955	0.572116
1113.41	1113.41	3	3	0	0	C	1113.41	0.000184356	0.000319314	0	0	0	0.373901	1113.41	0.000429153	6.10898e-05	0.00228445	0.000426087	5.32316	0.00172061
1722.64	1722.65	3	6	0	0	C	1722.64	1.73228e-05	3.00039e-05	0	0	0	0.373901	1722.64	0.000432508	5.07874e-05	0.00116498	0.000100552	2.69355	0.000354143
2881.05	2881.05	6	5	4	1	C-FS	2881.05	0.000452096	0.000783053	0	0	0	0.373901	2881.05	0.000541355	0.000501299	0	0	0	0.134761
2459.89	2459.89	7	5	2	0	H-F	2459.89	0	0	1.80206e-05	3.12126e-05	siOGT*	0.373901	2459.89	0.000253302	0.000221157	0.000105871	0.000132236	0.417963	0.377779
2880.03	2880.03	6	5	2	2	CH-FS	2880.03	0	0	0.000136594	0.000236588	siOGT*	0.373901	2880.03	0.00046854	0.000405858	0.0010353	0.000905858	2.20962	0.378674
2176.81	2176.81	4	6	2	0	C-F	2176.81	0	0	2.034e-05	3.523e-05	siOGT*	0.373901	2176.81	0.000101382	0.000110229	0.000101381	8.99067e-05	siOGT*	0.999988
1608.6	1608.6	3	4	2	0	C-F	1608.6	0	0	1.14519e-05	1.98352e-05	siOGT*	0.373901	1608.6	0.000234906	0.000327643	0.000321153	0.00028131	1.36715	0.746829
2499.9	2499.9	6	6	0	1	C-S	2499.9	0.00201689	0.000666253	0.00139928	0.000857283	0.69378	0.380275	2499.9	0.00208503	0.000372423	0.00139326	0.000570748	0.668219	0.15355
2516.91	2516.91	7	6	1	0	C-F	2516.91	0.00805735	0.000961376	0.00862955	0.000315847	1.07102	0.38284	2516.91	0.00791609	0.000703934	0.00862685	0.000756442	1.08979	0.29936
2256.81	2256.81	7	4	2	0	H-F	2256.81	0.000172526	1.39567e-05	0.000324391	0.000295826	1.88024	0.424631	2256.81	0.000350783	0.00010465	0.000212903	0.000148643	0.606937	0.259225
1421.52	1421.52	4	3	1	0	CH-F	1421.52	0.00977219	0.00112826	0.0120753	0.000665104	1.23568	0.438187	1421.52	0.0138683	0.00148047	0.0148072	0.000367198	1.0677	0.34644
2014.76	2014.76	3	6	2	0	C-F	2014.76	0.000103067	3.25672e-05	6.89341e-05	6.1047e-05	0.668825	0.441006	2014.76	0.000333549	0.000222707	0.000238139	0.000246396	0.713954	0.6449
2222.78	2222.78	5	4	0	2	C-S	2222.78	0.0042186	0.00228254	0.00273174	0.00197985	0.647546	0.442063	2222.78	0.00242456	0.000114828	0.00316364	0.00171243	1.30483	0.497191
2823.01	2823.01	6	4	3	2	H-FS	2823.01	0.000755892	0.000242027	0.000880274	7.51068e-05	1.16455	0.443144	2823.01	0	0	0	0	0	1
2297.84	2297.84	6	5	2	0	CH-F	2297.84	0.00690458	0.000729179	0.00761109	0.00129281	1.10232	0.456006	2297.84	0.0102513	0.00144962	0.00931712	0.00235594	0.908872	0.589997
910.327	910.328	3	2	0	0	HM	910.327	0.0172961	5.60652e-05	0.017903	0.000366811	1.03509	0.472199	910.327	0.0175148	0.000466533	0.0187568	0.00171089	1.07091	0.291847
2662.97	2662.97	7	6	2	0	C-F	2662.97	0.000490486	0.000849547	0.00107173	0.000951163	2.18504	0.474035	2662.97	0.00094152	0.000352659	0.00349022	0.000285442	3.70701	0.000624794
2832.02	2832.02	5	7	0	2	C-S	2832.02	0.000220383	0.000327782	6.31801e-05	0.000109431	0.286683	0.474804	2832.02	0	0	0	0	0	1
2078.76	2078.77	5	4	3	0	CH-F	2078.76	0.0168862	0.000830341	0.0200385	0.00219087	1.18668	0.480219	2078.76	0.023097	0.00101544	0.034187	0.000926115	1.48015	0.15201
2368.84	2368.84	5	4	1	2	C-FS	2368.84	0.0229081	0.000314974	0.021785	0.000822924	0.950972	0.491857	2368.84	0.0146318	0.00143399	0.0117149	0.00053858	0.800643	0.0299813
2442.88	2442.88	6	5	1	1	CH-FS	2442.88	0.00781546	0.00094831	0.00883904	0.00224542	1.13097	0.507299	2442.88	0.00659286	0.0014701	0.00366541	0.00079885	0.555966	0.0387595
2734.99	2734.99	6	5	3	1	CH-FS	2734.99	0.00304407	0.0008493	0.00184853	0.00290367	0.607256	0.53128	2734.99	0.00216028	0.00120148	0.0025741	0.00137237	1.19156	0.714393
1567.58	1567.58	4	3	2	0	CH-F	1567.58	0.0022636	0.000943557	0.00277817	0.000936609	1.22732	0.539331	1567.58	0.00281531	0.000536652	0.00561664	0.0008806	1.99503	0.00927354
2879.01	2879.01	6	5	0	3	C-S	2879.01	0.00317795	0.000747748	0.00276318	0.00080526	0.869485	0.548949	2879.01	0.0049388	0.00150547	0.0103788	0.000841696	2.10147	0.0545998
1915.69	1915.69	4	4	1	1	C-FS	1915.69	0.00180922	0.000410514	0.00161957	0.000297425	0.895172	0.552302	1915.69	0.00132223	0.000739879	0.000451753	0.000147877	0.34166	0.116347
2750.99	2750.99	7	5	2	1	H-FS	2750.99	2.0993e-05	3.63609e-05	5.77761e-05	0.000100071	2.75216	0.581825	2750.99	0.000215121	0.000194977	0.000496852	0.000151676	2.30964	0.11943
1072.38	1072.38	4	2	0	0	HM	1072.38	0.0155072	0.00111287	0.0151105	0.000365721	0.974419	0.589013	1072.38	0.0117238	0.00311162	0.0113845	0.000636593	0.971061	0.862214
2151.78	2151.78	6	5	1	0	CH-F	2151.78	0.0165767	0.00131957	0.0160893	0.000608635	0.970599	0.592461	2151.78	0.0153761	0.000827455	0.0124357	0.00135639	0.808771	0.0327342
1858.67	1858.67	4	3	2	1	C-FS	1858.67	5.15715e-05	6.65913e-05	8.41236e-05	7.2959e-05	1.6312	0.598683	1858.67	0.000119917	0.000207702	9.18059e-05	8.06628e-05	0.765581	0.837721
2514.9	2514.9	5	4	2	2	C-FS	2514.9	0.00181927	0.000154736	0.0015978	0.000662262	0.878266	0.602862	2514.9	0.0014311	0.000613481	0.000549556	0.000486587	0.38401	0.122961
1770.65	1770.66	4	4	2	0	CH-F	1770.65	0.00185028	2.89566e-05	0.00203128	4.56018e-05	1.09782	0.604385	1770.65	0.00251648	0.000714719	0.00261333	0.000245441	1.03849	0.835201
1786.65	1786.65	5	4	1	0	CH-F	1786.65	0.0431099	0.00125829	0.0445662	0.00431877	1.03378	0.604896	1786.65	0.0422393	0.00313959	0.0455732	0.00181616	1.07893	0.186588
2036.72	2036.72	6	3	1	1	H-FS	2036.72	0.00153621	8.94288e-05	0.00148086	0.00015025	0.96397	0.612661	2036.72	0.00133755	0.000106802	0.000718168	0.000174973	0.536927	0.00636901
1558.54	1558.54	7	2	0	0	HM	1558.54	0.0745807	0.00380905	0.0733014	0.0025447	0.982846	0.653871	1558.54	0.0780661	0.00162814	0.0718167	0.00853043	0.919948	0.280629
2368.8	2368.8	12	2	0	0	HM	2368.8	0.00124761	9.93102e-05	0.00134821	0.000373677	1.08064	0.675574	2368.8	0.00135305	3.57326e-05	0.000562661	9.9287e-05	0.415847	0.000203656
2661.95	2661.95	7	6	0	1	C-S	2661.95	0.00859922	0.0020749	0.00809212	0.000664828	0.94103	0.707478	2661.95	0.00805189	0.000483096	0.00225899	7.66847e-05	0.280554	3.33598e-05
2337.85	2337.85	5	6	0	1	C-S	2337.85	9.23192e-05	8.17214e-05	0.000122694	0.000108693	1.32902	0.718546	2337.85	0.000166395	0.000113718	9.73248e-05	8.61392e-05	0.298882	0.229602
2175.79	2175.79	4	6	0	1	C-S	2175.79	0.000151393	0.00026222	0.000226115	0.000211486	1.49357	0.720391	2175.79	6.49684e-05	7.96617e-05	0.000153289	0.000135898	2.35943	0.386482
2182.78	2182.78	6	3	2	1	H-FS	2182.78	2.41275e-05	4.17901e-05	4.23645e-05	7.33774e-05	1.75586	0.727339	2182.78	2.19516e-05	3.80213e-05	0.000126548	0.000110768	5.76485	0.196781
1964.7	1964.7	7	4	0	0	H	1964.7	3.44285e-05	5.96319e-05	5.99313e-05	0.000103804	1.74075	0.730842	1964.7	0.000102737	5.88688e-05	0	0	0	0.0590573
2044.7	2044.7	10	2	0	0	HM	2044.7	0.0229925	0.00294573	0.0221569	0.00266709	0.963655	0.734113	2044.7	0.0163552	0.0016209	0.00543812	0.000442025	0.3325	0.000355048
3681.3	3681.3	7	6	1	4	C-FS	3681.3	0.000921267	0.000891166	0.00117904	0.000872075	1.2798	0.738385	3681.3	0	0	0	0	0	1
2296.82	2296.82	6	5	0	1	CH-S	2296.82	0.00180702	0.00070804	0.00196969	0.000455895	1.09002	0.754752	2296.82	0.000595982	0.000519155	0.00126829	0.00032231	2.12807	0.129395
3025.07	3025.07	6	5	1	3	C-FS	3025.07	0.00204835	0.00214988	0.00243275	0.000415268	1.18766	0.776235	3025.07	0.00257629	0.00153603	0.00357552	0.000455535	1.38786	0.340815
1380.49	1380.49	5	2	1	0	HM-F	1380.49	0.000653665	0.000488884	0.000738902	0.000162056	1.1304	0.78862	1380.49	0.000650192	0.000123559	0.000655435	0.000162344	1.00806	0.966631
1396.49	1396.49	6	2	0	0	HM	1396.49	0.0699518	0.00181533	0.0693499	0.00345924	0.991396	0.802786	1396.49	0.0678041	0.00452109	0.0634068	0.00298413	0.935147	0.232453
1624.6	1624.6	4	4	1	0	CH-F	1624.6	0.00214178	0.000486027	0.00221635	0.000147616	1.03482	0.811809	1624.6	0.00283447	0.000703364	0.00304949	0.00100934	1.07586	0.777179
1916.71	1916.71	4	4	3	0	CH-F	1916.71	0.000300668	0.000260387	0.000332196	0.000117707	1.10486	0.857755	1916.71	0.000578014	0.000132781	0.000153848	0.000133537	0.266167	0.0175222
1218.44	1218.44	4	2	1	0	HM-F	1218.44	0.000653625	0.000247615	0.000619664	0.000201681	0.948043	0.862827	1218.44	0.000934837	9.99865e-05	0.000676754	0.000628285	0.723927	0.521019
3390.2	3390.2	7	6	1	3	C-FS	3390.2	0.00146375	0.00128159	0.00133995	0.00117935	0.915422	0.907951	3390.2	0.00137455	0.00121131	0.000601339	0.00104155	0.43748	0.449022
1802.64	1802.64	6	4	0	0	H	1802.64	0.000199327	0.000345244	0.000220801	0.00010589	1.10774	0.92292	1802.64	0.000453243	0.000458162	0.000147495	5.73404e-05	0.325422	0.315358
1599.57	1599.57	6	3	0	0	H	1599.57	0.0157905	0.0008153	0.01585	0.00124186	1.00377	0.948012	1599.57	0.0171553	9.45243e-05	0.0139587	0.000502405	0.813662	0.000412332
2443.9	2443.9	6	5	3	0	CH-F	2443.9	0.000536635	0.00092948	0.000506025	0.000876461	0.942958	0.968886	2443.9	0.00335969	0.000685821	0.00219282	0.00144408	0.652684	0.274795
2354.86	2354.86	6	6	1	0	C-F	2354.86	0.000367553	0.000400418	0.000375141	9.52969e-05	1.02064	0.976057	2354.86	0.000566194	0.000235208	0.000927282	0.000108832	1.63775	0.0732995
2223.8	2223.8	5	4	2	1	CH-FS	2223.8	0.0241802	0.000592017	0.0241867	0.00222415	1.00027	0.996289	2223.8	0.0238894	0.000932905	0.0180663	0.00349938	0.756246	0.0595673
2833.04	2833.04	5	7	2	1	C-FS	2833.04	0	0	0	0	0	1	2833.04	0	0	0.000124993	7.51736e-05	siOGT*	0.0450162
1405.52	1405.52	3	3	2	0	C-F	1405.52	0	0	0	0	0	1	1405.52	9.34478e-05	2.32923e-05	0.000316715	0.000274417	23.5515	0.129149
3141.15	3141.15	6	7	3	1	C-FS	3141.15	0	0	0	0	0	1	3141.15	6.16893e-05	0.000106849	0.000325871	0.000392396	5.28246	0.323473
2749.97	2749.97	7	5	0	2	H-S	2749.97	0	0	0	0	0	1	2749.97	5.97772e-05	5.5765e-05	4.78139e-05	8.28162e-05	0.799869	0.845726
2110.76	2110.76	7	4	1	0	H-F	2110.76	0	0	0	0	0	1	2110.76	0.000230365	9.2706e-05	0.000216823	0.000176763	0.941216	0.91212
2030.76	2030.76	4	6	1	0	C-F	2030.76	0	0	0	0	0	1	2030.76	0.000117536	0.000108006	0.000125976	0.000140444	1.0718	0.93821
siOGT* = Detected only in siOGT cells
