# Supplementary material for: O-GlcNAcylation mediates metastasis of cholangiocarcinoma through FOXO3 and MAN1A1
Source: Oncogene. 2018 Jun 18;37(42):5648–65. doi: 10.1038/s41388-018-0366-1 (PMC6151127; doi:10.1038/s41388-018-0366-1)
Supplement: Supplementary file 3 — Supplementary Table S2 [file 41388_2018_366_MOESM3_ESM.xlsx]

## Sheet: Sheet1
Supplementary Table S2: The comparison of N-glycans levels between parental and highly metastatic CCA cells
Theoretical Mass	Observed Mass	Monosaccharide Composition				Glycan Type	Theoretical Mass	KKU-213						Theoretical Mass	KKU-214
								Parental		L5		Ratio L5/parental	p-Value		Parental		L5		Ratio L5/parental	p-Value
		Hex	HexNAc	Fuc	NeuAc			Relative Abundance	SD	Relative Abundance	SD				Relative Abundance	SD	Relative Abundance	SD
1890.66	1890.66	6	3	0	1	H-S	1890.66	0.00680403	0.000262989	0.00959078	0.000325706	1.40957	0.00032311	1890.66	0.000854792	0.000460274	0.000865263	0.000763456	1.01225	0.984742
1882.64	1882.64	9	2	0	0	HM	1882.64	0.0708158	0.00191138	0.0901923	0.00270738	1.27362	0.000535253	1882.64	0.0881693	0.00148272	0.114306	0.00795705	1.29644	0.00501458
2953.05	2953.05	7	6	0	2	C-S	2953.05	0	0	0.0029713	0.000614216	L5*	0.00110982	2953.05	0	0	0.000130468	0.000225978	L5*	0.373901
1558.54	1558.54	7	2	0	0	HM	1558.54	0.0495508	0.00176612	0.0571787	0.000182004	1.15394	0.00174175	1558.54	0.0642243	0.00416582	0.0744637	0.00257201	1.15943	0.0223081
3390.2	3390.2	7	6	1	3	C-FS	3390.2	0.00193996	9.93505e-05	0.000277924	0.000481378	0.143262	0.0042413	3390.2	0.000144516	0.000250308	0	0	0	0.373901
1583.57	1583.57	5	3	1	0	H-F	1583.57	0.00849338	0.000406435	0.0102334	0.000342062	1.20487	0.00476222	1583.57	0.00612329	5.52626e-05	0.00856232	0.000801728	1.39832	0.00626814
1720.59	1720.59	8	2	0	0	HM	1720.59	0.0709337	0.00644252	0.0917734	0.00394357	1.29379	0.00878495	1720.59	0.0969859	0.00429162	0.123639	0.0110421	1.27481	0.0175895
2955.09	2955.09	7	6	4	0	C-F	2955.09	0.00351255	0.00128927	0.000443325	0.000283428	0.126212	0.0157708	2955.09	0.000311822	0.000540091	0.00268463	0.0023986	8.60951	0.169927
1437.51	1437.51	5	3	0	0	H	1437.51	0.00375649	0.000499244	0.00526852	0.000540136	1.40251	0.0235726	1437.51	0.00333868	0.000208674	0.00453485	0.000645939	1.35828	0.0579484
1665.62	1665.62	3	5	1	0	C-F	1665.62	0.00560568	0.000359037	0.00640049	0.000190489	1.14179	0.0276033	1665.62	0.0036708	0.000777035	0.00630933	0.000412152	1.71879	0.00653514
2077.75	2077.75	5	4	1	1	CH-FS	2077.75	0.0795801	0.00808759	0.0953723	0.00196976	1.19844	0.0303283	2077.75	0.0288451	0.00154433	0.0367488	0.00216371	1.274	0.00674567
2369.86	2369.86	5	4	3	1	CH-FS	2369.86	0.0138251	0.00275741	0.0218279	0.00321291	1.57886	0.0306777	2369.86	0.0126598	0.0007227	0.0109371	0.0019595	0.863927	0.226311
1931.69	1931.69	5	4	0	1	CH-S	1931.69	0.014292	0.000762673	0.0173739	0.00149573	1.21564	0.0335565	1931.69	0.00413885	0.00119593	0.00474308	0.000158562	1.14599	0.434606
2514.9	2514.9	5	4	2	2	C-FS	2514.9	0.00442078	0.00117407	0.00730754	0.00106045	1.653	0.0341711	2514.9	0.00130767	0.00050882	0.00262198	0.000127865	2.00508	0.0122619
2661.95	2661.95	7	6	0	1	C-S	2661.95	0.00326298	0.000601156	0.0017011	0.000620523	0.521334	0.0351446	2661.95	0.00186007	0.000849811	4.65002e-05	8.05407e-05	0.0249991	0.0212066
2061.75	2061.75	4	4	2	1	C-FS	2061.75	0.00561781	0.000752554	0.00433651	0.000327375	0.771922	0.038597	2061.75	0.00183267	0.000262165	0.0032437	0.000609024	1.76993	0.0210938
2223.8	2223.8	5	4	2	1	CH-FS	2223.8	0.0512944	0.00502135	0.040465	0.00380531	0.788876	0.0408533	2223.8	0.0342679	0.00408281	0.0281529	0.00225051	0.821552	0.0185548
2660.96	2660.96	5	4	3	2	C-FS	2660.96	0.00310438	0.0008247	0.00480417	0.000582543	1.54755	0.0434232	2660.96	0.00159818	0.00145335	0.00213983	0.000267642	1.33891	0.560031
1421.52	1421.52	4	3	1	0	CH-F	1421.52	0.00571083	0.000858224	0.00879196	0.00162125	1.53952	0.0437118	1421.52	0.00586379	0.00230859	0.00800677	0.000690748	1.36546	0.198325
1770.66	1770.66	4	4	2	0	CH-F	1770.66	0.00152577	0.000244984	0.00191112	4.10737e-05	1.25256	0.0483235	1770.66	0.00196511	0.000375314	0.00340792	0.000333806	1.73421	0.00762264
1234.43	1234.43	5	2	0	0	HM	1234.43	0.0361304	0.00283469	0.0432868	0.00345334	1.19807	0.0501058	1234.43	0.0406897	0.00280004	0.0510615	0.00424166	1.2549	0.0241309
2734.99	2734.99	6	5	3	1	CH-FS	2734.99	0.00113117	0.000757681	0.00237558	0.000208376	2.10011	0.0517527	2734.99	0.00277038	0.000790798	0.00370332	0.000883931	1.33676	0.24473
1396.49	1396.49	6	2	0	0	HM	1396.49	0.046938	0.00331531	0.054559	0.00351831	1.16236	0.0524151	1396.49	0.050619	0.00194333	0.0650376	0.00693026	1.28484	0.0255898
2151.78	2151.78	6	5	1	0	CH-F	2151.78	0.0123327	0.00146654	0.0163454	0.0021067	1.32537	0.0536674	2151.78	0.0167862	0.000563969	0.0161814	0.0033498	0.963973	0.7732
1259.47	1259.47	3	3	1	0	C-F	1259.47	0.00617487	0.000747753	0.00744346	0.000132224	1.20544	0.0544028	1259.47	0.00533438	0.000830555	0.00737563	0.000863424	1.38266	0.0419237
1640.59	1640.59	5	4	0	0	CH	1640.59	0.00980435	0.00106423	0.011448	0.000253536	1.16765	0.0599062	1640.59	0.00795299	0.000678716	0.0102121	0.00147078	1.28406	0.0731061
2733.97	2733.97	6	5	1	2	CH-FS	2733.97	0.00324363	0.0034734	0.00845671	0.000330339	2.60717	0.0608194	2733.97	0.0077674	0.00102106	0.010067	0.00132412	1.29606	0.0758161
1599.57	1599.57	6	3	0	0	H	1599.57	0.00876529	0.000470172	0.00943725	2.72413e-05	1.07666	0.068852	1599.57	0.00538626	0.000355936	0.00735997	0.000495871	1.36643	0.0049902
3099.11	3099.11	7	6	1	2	C-FS	3099.11	0.00303447	0.00114809	0.000691967	0.00119852	0.228036	0.0708542	3099.11	0.00245439	0.00212651	0.00594944	0.000709249	2.424	0.0454067
1712.61	1712.61	4	3	1	1	C-FS	1712.61	0.00215206	0.00160011	0.00426884	0.000567059	1.98361	0.0969193	1712.61	0.00064953	0.000948727	0.00150964	0.000657746	2.32421	0.26643
1072.38	1072.38	4	2	0	0	HM	1072.38	0.00387946	0.000203701	0.00499839	0.000911574	1.28842	0.106641	1072.38	0.00489538	0.000293064	0.00558235	0.000603623	1.14033	0.150862
2119.79	2119.79	4	5	3	0	CH-F	2119.79	0.00213212	0.00023024	0.00179219	0.000176165	0.840565	0.112089	2119.79	0.00411065	0.000403973	0.0062097	0.000652563	1.51064	0.00905647
1754.66	1754.66	3	4	3	0	C-F	1754.66	0.000184286	0.000159605	0	0	0	0.116131	1754.66	0	0	0	0	0	1
1948.7	1948.7	6	4	1	0	H-F	1948.7	0.000307768	0.000267849	0	0	0	0.117426	1948.7	0.000135877	0.000235346	0.000406657	0.000406312	2.99283	0.374401
3245.16	3245.16	7	6	2	2	C-FS	3245.16	0.00057408	0.000511379	0	0	0	0.123748	3245.16	0	0	0.000604114	0.00104636	L5*	0.373901
1932.71	1932.71	5	4	2	0	CH-F	1932.71	0.0424795	0.00171553	0.048555	0.00525889	1.14302	0.129889	1932.71	0.0515272	0.00429705	0.0612098	0.00832839	1.18791	0.148031
2530.89	2530.89	6	4	1	2	H-FS	2530.89	0	0	9.29081e-05	8.52409e-05	L5*	0.132079	2530.89	0	0	0	0	0	1
1868.7	1868.7	3	6	1	0	C-F	1868.7	0.00303764	0.0002922	0.0034044	0.000186428	1.12074	0.140773	1868.7	0.00388404	0.000200769	0.00518595	0.000558597	1.33519	0.0191213
1916.71	1916.71	4	4	3	0	CH-F	1916.71	0.00152049	0.000425954	0.000998726	0.000265365	0.656845	0.146107	1916.71	4.37198e-05	7.57249e-05	0.000440277	0.000424915	10.0704	0.186735
2222.78	2222.78	5	4	0	2	C-S	2222.78	0.00727898	0.000366616	0.00874515	0.0014917	1.20143	0.17363	2222.78	0.00244318	0.000494762	0.00306537	0.000655475	1.25466	0.259678
2587.92	2587.92	6	5	0	2	CH-S	2587.92	0.000608742	0.00105437	0.00269066	0.0019101	4.42004	0.17372	2587.92	0.00107786	0.000195456	0.0010233	0.000928446	0.949374	0.925443
2297.84	2297.84	6	5	2	0	CH-F	2297.84	0.00765106	0.00348869	0.0110351	0.00122389	1.4423	0.188063	2297.84	0.0127091	0.00213096	0.0129112	0.00169324	1.0159	0.903882
2442.88	2442.88	6	5	1	1	CH-FS	2442.88	0.00678948	0.00106375	0.00993066	0.00333948	1.46265	0.195532	2442.88	0.0036021	0.00191151	0.00642332	0.00131432	1.78322	0.102899
2160.82	2160.82	3	6	3	0	C-F	2160.82	0.0010498	0.000346469	0.000721289	0.000183586	0.68707	0.22036	2160.82	0.00226235	0.000267896	0.0030994	0.000599989	1.36999	0.0919895
3026.09	3026.09	6	5	3	2	CH-FS	3026.09	0.000421583	0.000730204	0.00117898	0.000562451	2.79656	0.227744	3026.09	0.00084307	0.000739263	0.00158999	0.00275394	1.88595	0.67357
2808.01	2808.01	7	6	1	1	C-FS	2808.01	0.00412824	0.00200092	0.00585209	0.000813313	1.41757	0.239029	2808.01	0.00460568	0.000766926	0.00676952	0.000879898	1.46982	0.0325594
2385.86	2385.86	6	4	2	1	H-FS	2385.86	0.00017471	0.00016766	3.58084e-05	6.20219e-05	0.204958	0.249579	2385.86	0	0	0	0	0	1
1316.49	1316.49	3	4	0	0	C	1316.49	0.000517183	0.000449461	0.00108385	0.000575505	2.09567	0.250088	1316.49	0.00122977	0.000251911	0.00155662	0.000429782	1.26578	0.319254
3171.13	3171.13	6	5	2	3	C-FS	3171.13	0.000103098	0.000178571	0.000491903	0.000473858	4.77122	0.254326	3171.13	0	0	0.000245993	0.000426072	L5*	0.373901
2589.96	2589.96	6	5	4	0	C-F	2589.96	0.000117643	0.000203764	0.000505962	0.000466356	4.30081	0.256829	2589.96	0.000642611	0.00111303	0.000684852	0.000326082	1.06573	0.952727
1973.73	1973.73	4	5	2	0	CH-F	1973.73	0.00169693	0.000585808	0.00243196	0.000775376	1.43315	0.260345	1973.73	0.00426033	0.000465981	0.00510117	0.000288672	1.19737	0.0565729
1786.65	1786.65	5	4	1	0	CH-F	1786.65	0.03809	0.00709275	0.0437142	0.00299095	1.14766	0.27438	1786.65	0.0356414	0.00309524	0.0480072	0.00363603	1.34695	0.010944
1874.67	1874.67	5	3	1	1	H-FS	1874.67	0.00561771	0.000918998	0.00664396	0.00108331	1.18268	0.279029	1874.67	0.000906462	0.000370377	0.00198818	0.000675278	2.19334	0.0717751
1891.68	1891.68	6	3	2	0	H-F	1891.68	0.00423249	0.000119504	0.00325681	0.00138167	0.769478	0.289964	1891.68	0.00317577	0.000443313	0.00389935	0.00189252	1.22785	0.554188
2044.7	2044.7	10	2	0	0	HM	2044.7	0.0158824	0.00105931	0.0167316	0.000705649	1.05347	0.312184	2044.7	0.0137756	0.000624271	0.0148869	0.00180444	1.08067	0.370455
2368.84	2368.84	5	4	1	2	C-FS	2368.84	0.0414184	0.00175604	0.0436423	0.00296115	1.05369	0.325844	2368.84	0.022592	0.00442151	0.0299636	0.00210726	1.32629	0.0159621
2005.72	2005.72	6	5	0	0	CH	2005.72	0.000784244	0.000799665	0.0013011	0.000198856	1.65905	0.338388	2005.72	0.00117627	0.000448144	0.00100763	0.000690487	0.856626	0.740618
1275.46	1275.46	4	3	0	0	CH	1275.46	0.00214843	0.000124466	0.00206728	5.20031e-05	0.962229	0.356264	1275.46	0.000852241	0.000627334	0.00193788	0.00063727	2.27386	0.10333
1608.6	1608.6	3	4	2	0	C-F	1608.6	0	0	6.4419e-05	0.000111577	L5*	0.373901	1608.6	7.16801e-05	0.000124154	0	0	0	0.373901
1704.6	1704.6	7	2	1	0	HM-F	1704.6	0	0	5.01638e-05	8.68862e-05	L5*	0.373901	1704.6	0	0	7.66863e-05	0.000132825	L5*	0.373901
1811.68	1811.68	3	5	2	0	C-F	1811.68	4.64547e-05	8.04619e-05	0	0	0	0.373901	1811.68	5.90419e-05	0.000102264	0.000273263	0.00023774	4.6283	0.224957
1989.73	1989.73	5	5	1	0	CH-F	1989.73	0	0	0.000111688	0.000193449	L5*	0.373901	1989.73	0	0	0	0	0	1
2020.72	2020.72	5	3	2	1	H-FS	2020.72	0	0	3.17958e-05	5.5072e-05	L5*	0.373901	2020.72	0	0	0	0	0	1
2110.76	2110.76	7	4	1	0	H-F	2110.76	3.94429e-05	6.83172e-05	0	0	0	0.373901	2110.76	0	0	0	0	0	1
2240.82	2240.82	6	4	3	0	H-F	2240.82	0	0	7.76382e-05	0.000134473	L5*	0.373901	2240.82	0	0	0.000163402	0.00028302	L5*	0.373901
2265.85	2265.85	4	5	4	0	C-F	2265.85	8.51846e-05	0.000147544	0	0	0	0.373901	2265.85	0	0	0.000252542	0.00013104	L5*	0.0288883
2500.92	2500.92	6	6	2	0	C-F	2500.92	2.92598e-05	5.06795e-05	0	0	0	0.373901	2500.92	0	0	0	0	0	1
2540.93	2540.93	5	7	0	1	C-S	2540.93	7.67682e-05	0.000132966	0	0	0	0.373901	2540.93	0	0	0	0	0	1
2605.95	2605.95	7	5	3	0	H-F	2605.95	5.08244e-05	8.80305e-05	0	0	0	0.373901	2605.95	0	0	0	0	0	1
2630.98	2630.98	5	6	4	0	C-F	2630.98	0	0	6.91669e-05	0.000119801	L5*	0.373901	2630.98	0	0	0	0	0	1
2749.97	2749.97	7	5	0	2	H-S	2749.97	0.000118359	0.000205004	0	0	0	0.373901	2749.97	0	0	0	0	0	1
2832.02	2832.02	5	7	0	2	C-S	2832.02	0	0	0.000134674	0.000233262	L5*	0.373901	2832.02	0.000112714	0.000195226	0	0	0	0.373901
2833.04	2833.04	5	7	2	1	C-FS	2833.04	0.000115064	0.000199297	0	0	0	0.373901	2833.04	0	0	0	0	0	1
2881.05	2881.05	6	5	4	1	C-FS	2881.05	5.62603e-05	9.74457e-05	0	0	0	0.373901	2881.05	0	0	0.000452064	0.000782997	L5*	0.373901
2978.08	2978.08	5	7	1	2	C-FS	2978.08	0.000142899	0.000247508	0	0	0	0.373901	2978.08	0	0	0	0	0	1
2996.11	2996.11	6	7	4	0	C-F	2996.11	0	0	4.6686e-05	8.08625e-05	L5*	0.373901	2996.11	0	0	0	0	0	1
3101.15	3101.15	7	6	5	0	C-F	3101.15	0.000500516	0.000866919	0	0	0	0.373901	3101.15	0.000665501	0.00115268	0.000105675	0.000183034	0.15879	0.452799
3463.24	3463.24	6	5	4	3	C-FS	3463.24	9.27034e-05	0.000160567	0	0	0	0.373901	3463.24	0	0	0	0	0	1
2588.94	2588.94	6	5	2	1	CH-FS	2588.94	0.00174271	0.000852896	0.00368663	0.00336085	2.11546	0.386513	2588.94	0.00453338	0.00113513	0.00540109	0.00138427	1.1914	0.448417
1566.56	1566.56	4	3	0	1	C-S	1566.56	0.00020394	0.000191583	0.000559489	0.000628265	2.7434	0.401541	1566.56	0	0	0	0	0	1
1056.39	1056.39	3	2	1	0	HM-F	1056.39	0.00344807	0.000214644	0.00366295	0.00034281	1.06232	0.409548	1056.39	0.00254455	0.000329262	0.00443622	0.000913834	1.74342	0.0279627
1964.7	1964.7	7	4	0	0	H	1964.7	0.00332716	0.00274627	0.006271	0.005443	1.88479	0.45001	1964.7	0	0	0	0	0	1
1802.64	1802.64	6	4	0	0	H	1802.64	0.000600185	0.00103955	0.00014149	0.000245067	0.235744	0.498279	1802.64	0	0	0.00140833	0.00121965	L5*	0.116117
1462.54	1462.54	3	4	1	0	C-F	1462.54	0.0123022	0.000936331	0.0128996	0.00103849	1.04856	0.500355	1462.54	0.0109156	0.000879385	0.0150967	0.000760208	1.38304	0.00338116
2384.84	2384.84	6	4	0	2	H-S	2384.84	0.00114588	0.00036223	0.000647161	0.00112092	0.56477	0.504039	2384.84	0.000171465	0.000296985	0.000356221	0.000616993	2.07752	0.664582
2662.97	2662.97	7	6	2	0	C-F	2662.97	0.00110754	0.00119729	0.00206177	0.00195946	1.86157	0.511486	2662.97	0.00263529	0.00147418	0.00472159	0.00122434	1.79168	0.132405
2514.86	2514.86	12	2	1	0	HM-F	2514.86	0.000208827	0.000199681	0.000760529	0.00131727	3.64191	0.512888	2514.86	0.00016709	0.000289408	0	0	0	0.373901
2030.76	2030.76	4	6	1	0	C-F	2030.76	3.22574e-05	5.58715e-05	0.000122408	0.000212017	3.79473	0.515699	2030.76	0	0	0.00012653	0.000219156	L5*	0.373901
1567.58	1567.58	4	3	2	0	CH-F	1567.58	0.00115543	0.000793711	0.00162758	0.000870017	1.40864	0.525645	1567.58	0.00297616	0.00051332	0.00312176	0.00134749	1.04892	0.869659
2036.72	2036.72	6	3	1	1	H-FS	2036.72	0.00264684	0.000284203	0.00252854	0.000110582	0.955304	0.538453	2036.72	0	0	0.00024704	0.000214339	L5*	0.116608
3100.13	3100.13	7	6	3	1	C-FS	3100.13	0.00116428	0.00103685	0.00225631	0.00271437	1.93794	0.550578	3100.13	0.000512211	0.000887175	0.00375232	0.000906877	7.32573	0.011479
3681.3	3681.3	7	6	1	4	C-FS	3681.3	0.000884525	0.000844298	0.00045896	0.000794942	0.518878	0.559567	3681.3	0	0	8.05548e-05	0.000139525	L5*	0.373901
2443.9	2443.9	6	5	3	0	CH-F	2443.9	0.00131736	0.00122624	0.000804011	0.000782545	0.610321	0.574073	2443.9	0.00527411	0.000854665	0.00462942	0.00175816	0.877763	0.598424
2264.83	2264.83	4	5	2	1	C-FS	2264.83	0.000172837	0.000299363	0.000324771	0.000333036	1.87905	0.588337	2264.83	0.000161005	0.000278868	0.000273243	0.000242358	1.69711	0.626592
1380.49	1380.49	5	2	1	0	HM-F	1380.49	0.000359662	7.39039e-05	0.000311668	0.000122734	0.866556	0.592867	1380.49	0.000785637	0.000291141	0.00171546	0.000118445	2.18353	0.00686746
2896.03	2896.03	7	5	1	2	H-FS	2896.03	0.00017661	0.000305898	6.7669e-05	0.000117206	0.383154	0.595464	2896.03	0	0	0	0	0	1
2879.01	2879.01	6	5	0	3	C-S	2879.01	0.00886233	0.00131722	0.0106292	0.00526802	1.19937	0.603142	2879.01	0.00945279	0.00268458	0.00760458	0.00474816	0.80448	0.588806
2118.77	2118.77	4	5	1	1	C-FS	2118.77	9.06695e-05	0.000157044	0.000157054	0.000144672	1.73216	0.618807	2118.77	0	0	7.79029e-05	0.000134932	L5*	0.373901
2368.8	2368.8	12	2	0	0	HM	2368.8	0.00144437	0.00126058	0.00181298	7.47097e-05	1.2552	0.639736	2368.8	0.00237991	0.00102067	0.00271319	0.00213638	1.14004	0.819369
3025.07	3025.07	6	5	1	3	C-FS	3025.07	0.00486705	0.00421648	0.00309568	0.0045762	0.636049	0.647813	3025.07	0.00070195	0.00121581	0.00589583	0.00350194	8.39922	0.0722316
2809.03	2809.03	7	6	3	0	C-F	2809.03	0.000932234	0.0010787	0.000591931	0.00053625	0.63496	0.650254	2809.03	0	0	0.000995805	0.000507038	L5*	0.027235
2793.04	2793.04	6	6	4	0	C-F	2793.04	0.000697004	0.000858524	0.000391328	0.0006778	0.561443	0.653672	2793.04	0	0	0	0	0	1
2190.76	2190.76	10	2	1	0	HM-F	2190.76	0.000341593	0.000302135	0.000478027	0.000422994	1.39941	0.672973	2190.76	0	0	0.000160657	0.00014729	L5*	0.131866
2255.79	2255.79	7	4	0	1	H-S	2255.79	3.12955e-05	5.42054e-05	5.98943e-05	0.00010374	1.91383	0.693912	2255.79	0	0	0	0	0	1
2516.91	2516.91	7	6	1	0	C-F	2516.91	0.00515878	0.00252761	0.00575875	0.000779196	1.1163	0.714446	2516.91	0.0109844	0.000748814	0.00884124	0.00197473	0.804891	0.153636
2094.76	2094.76	6	4	2	0	H-F	2094.76	0.000672506	0.00103575	0.000910535	0.000268719	1.35394	0.719632	2094.76	0	0	0.000238922	0.000210174	L5*	0.120312
1728.61	1728.61	5	3	0	1	H-S	1728.61	0.00373597	0.00305443	0.00473042	0.00345732	1.26618	0.727823	1728.61	0.000588494	0.000118657	0.000557915	0.000702386	0.948039	0.9443
1745.62	1745.62	6	3	1	0	H-F	1745.62	0.00973448	0.000278069	0.00954121	0.00086421	0.980145	0.731005	1745.62	0.00657274	0.000862293	0.00767552	0.00103301	1.16778	0.228771
1542.54	1542.54	6	2	1	0	HM-F	1542.54	0.000214684	0.000187346	0.000149324	0.000258636	0.69555	0.740875	1542.54	0.00032713	0.00028404	0.000852466	0.000103475	2.60589	0.0505524
910.328	910.328	3	2	0	0	HM	910.328	0.00473925	0.000536289	0.00462026	0.000315211	0.974893	0.757043	910.328	0.00370461	0.00050764	0.00617464	0.000797484	1.66674	0.0106132
2954.07	2954.07	7	6	2	1	C-FS	2954.07	0.000464963	0.000631375	0.000727501	0.00126007	1.56464	0.763128	2954.07	0.00216994	0.00189062	0.000691576	0.000868648	0.318708	0.285861
1624.6	1624.6	4	4	1	0	CH-F	1624.6	0.000983199	0.000979355	0.00127647	0.00124348	1.29828	0.76434	1624.6	0.0017895	0.000345782	0.00131494	0.00127025	0.734807	0.566229
2880.03	2880.03	6	5	2	2	CH-FS	2880.03	0.00356571	0.00129506	0.00308779	0.00225896	0.865967	0.766461	2880.03	0.000555428	0.000483015	0.00105624	0.00182945	1.90166	0.670442
2093.74	2093.74	6	4	0	1	H-S	2093.74	0.00306459	0.000286594	0.00297307	0.000468643	0.970137	0.787258	2093.74	0.000314937	0.000277282	0.000177412	0.000307286	0.563324	0.595774
2370.86	2370.86	7	6	0	0	C	2370.86	0.00336323	0.00126375	0.00316279	0.000984837	0.940405	0.839062	2370.86	0.00346759	0.00108157	0.00341598	0.00137398	0.985118	0.961685
2239.8	2239.8	6	4	1	1	H-FS	2239.8	0.000315407	0.000546301	0.000239257	0.000414405	0.758566	0.856836	2239.8	0	0	0	0	0	1
2296.82	2296.82	6	5	0	1	CH-S	2296.82	0.000840947	0.00145656	0.00109951	0.0019044	1.30746	0.860918	2296.82	0.000126635	0.000219338	0	0	0	0.373901
1218.44	1218.44	4	2	1	0	HM-F	1218.44	6.89217e-05	0.000119376	8.3353e-05	7.25425e-05	1.20939	0.866684	1218.44	0.000259997	0.00022557	0.000678914	0.000592843	2.61123	0.316469
2078.77	2078.77	5	4	3	0	CH-F	2078.77	0.0317722	0.00604983	0.032299	0.000724849	1.01658	0.888212	2078.77	0.0455443	0.00064631	0.0533721	0.00673637	1.17187	0.115657
2014.76	2014.76	3	6	2	0	C-F	2014.76	7.36641e-05	0.00012759	8.79864e-05	0.000152397	1.19443	0.906695	2014.76	0	0	0.000477481	0.000149132	L5*	0.00517173
1915.69	1915.69	4	4	1	1	C-FS	1915.69	0.0011142	0.000310569	0.00109	0.000245065	0.978286	0.920743	1915.69	0.0002184	6.28436e-05	0.000109673	0.00018996	0.502167	0.399893
2206.75	2206.75	11	2	0	0	HM	2206.75	0.00371216	0.000146165	0.00365955	0.000907171	0.985828	0.925779	2206.75	0.00148228	0.000197748	0.00154936	0.000951311	1.04526	0.910578
2410.89	2410.89	4	5	3	1	C-FS	2410.89	0.000286782	0.000496721	0.000259062	0.000448709	0.903341	0.946263	2410.89	0.000412469	0.000374232	0.000632517	0.000574453	1.53349	0.607896
1827.68	1827.68	4	5	1	0	CH-F	1827.68	0.00203616	0.000188338	0.00204049	0.000757149	1.00213	0.992791	1827.68	0.000909099	0.000698651	0.00180809	0.00111983	1.98888	0.303483
1729.63	1729.63	5	3	2	0	H-F	1729.63	0.00676305	0.00294606	0.00677214	0.00260798	1.00134	0.996998	1729.63	0.00488152	0.000316371	0.00713772	7.82561e-05	1.46219	0.000277265
1113.41	1113.41	3	3	0	0	C	1113.41	0	0	0	0	0	1	1113.41	0	0	0.00012023	0.000112526	L5*	0.13789
1478.54	1478.54	4	4	0	0	CH	1478.54	0	0	0	0	0	1	1478.54	5.28089e-05	9.14677e-05	5.90133e-05	0.000102214	1.11749	0.941315
1519.57	1519.57	3	5	0	0	C	1519.57	0	0	0	0	0	1	1519.57	4.91258e-05	8.50884e-05	0.000115738	0.000200465	2.35596	0.624296
1769.63	1769.63	4	4	0	1	C-S	1769.63	0	0	0	0	0	1	1769.63	0	0	0.000340318	0.000295126	L5*	0.116479
2411.88	2411.88	6	7	0	0	C	2411.88	0	0	0	0	0	1	2411.88	0.000131866	0.000228398	0	0	0	0.373901
2604.93	2604.93	7	5	1	1	H-FS	2604.93	0	0	0	0	0	1	2604.93	0	0	0.000131779	0.000228248	L5*	0.373901
2670.99	2670.99	4	7	2	1	C-FS	2670.99	0	0	0	0	0	1	2670.99	0	0	0.000106654	0.00018473	L5*	0.373901
3172.15	3172.15	6	5	4	2	C-FS	3172.15	0	0	0	0	0	1	3172.15	0.000278112	0.000481704	0.000295652	0.000512084	1.06307	0.967603
3391.22	3391.22	7	6	3	2	C-FS	3391.22	0	0	0	0	0	1	3391.22	0.0004131	0.000357799	0.000127895	0.000221521	0.309598	0.305569
3392.24	3392.24	7	6	5	1	C-FS	3392.24	0	0	0	0	0	1	3392.24	0.000162632	0.000281688	0	0	0	0.373901
L5* = Detected only in L5
